# Supplementary material for: Functional Characterization of ycao in Escherichia coli C91 Reveals Its Role in Siderophore Production, Iron-Limited Growth, and Antimicrobial Activity
Source: Antibiotics (Basel). 2026 Jan 1;15(1):43. doi: 10.3390/antibiotics15010043 (PMC12837419; doi:10.3390/antibiotics15010043)
Supplement: Supplementary file 1 [file antibiotics-15-00043-s001.zip]

Archive with 1 entries (1 files):
- antibiotics-4029277-supplementary.pdf
